# Supplementary material for: The efficacy of extracorporeal shockwave lithotripsy for symptomatic ureteral stones: Predictors of treatment failure without the assistance of computed tomography
Source: PLoS One. 2017 Sep 20;12(9):e0184855. doi: 10.1371/journal.pone.0184855 (PMC5607160; doi:10.1371/journal.pone.0184855)
Supplement: S1 Table — (XLSX) [file pone.0184855.s001.xlsx]

## Sheet: 工作表1
No.	Stone Free	Age	Gender	Height	Weight	Waist	Hip	BMI	Recurrence history	DM	HTN	Rt or Lt	Length	Width	Burden	Radiopaque	Radiolucent	Proximal U	Middle U	Distal U	Energy
1	1	69	1	162	60	81	95	22.8624	1	1	1	0	0.7	0.35	0.25	0	1	0	0	1	12
2	1	53	0	160	67	91	104	26.1719	1	0	0	1	0.8	0.47	0.38	1	0	1	0	0	12
3	0	48	0	167	65	83	91	23.3067	0	0	0	1	0.5	0.34	0.17	1	0	0	0	1	12
4	0	41	0	163	72	91	100	27.0993	1	0	0	1	0.5	0.36	0.18	1	0	0	0	1	12
5	1	51	1	166	70	83	100	25.4028	1	0	0	1	0.8	0.13	0.1	0	1	1	0	0	12
6	1	51	0	157	78	95	115	31.6443	0	0	0	0	0.5	0.38	0.19	1	0	0	0	1	12
7	1	47	1	166	80	93	100	29.0318	1	0	0	0	0.6	0.3	0.18	1	0	0	0	1	12
8	0	61	0	140	56	87	96	28.5714	1	0	0	1	0.7	0.5	0.35	1	0	1	0	0	12
9	1	56	0	159	59	82	93	23.3377	0	1	0	0	0.7	0.23	0.16	1	0	1	0	0	12
10	1	55	1	169	85	100	105	29.7609	0	1	1	0	0.4	0.2	0.08	0	1	0	0	1	12
11	0	53	1	163	66	94	100	24.841	1	1	1	0	0.6	0.4	0.24	1	0	1	0	0	13
12	1	28	0	157	86	109	113	34.8899	1	0	0	1	0.7	0.3	0.21	1	0	1	0	0	12
13	1	35	1	176	60	70	90	19.4804	0	0	0	0	0.9	0.3	0.27	1	0	1	0	0	12
14	0	46	1	170	65	78	91	22.4913	1	0	0	1	0.8	0.48	0.38	1	0	1	0	0	12
15	1	47	1	175	92	91	103	30.0408	0	0	0	1	0.4	0.25	0.1	0	1	0	0	1	12
16	1	66	1	165	70	93	96	25.7117	1	0	1	0	0.5	0.3	0.15	0	1	0	0	1	12
17	1	43	1	169	69	90	97	24.1588	0	0	1	0	0.4	0.35	0.14	0	1	0	0	1	12
18	0	64	1	170	76	94	100	26.2976	1	0	0	1	1.6	0.62	0.99	1	0	1	0	0	12
19	0	57	0	168	75	80	92	26.5731	1	1	1	1	0.6	0.22	0.13	1	0	1	0	0	12
20	1	43	0	171	76	90	94	25.9909	1	0	0	1	0.6	0.16	0.1	1	0	0	0	1	12
21	1	62	1	167	66	83	93	23.6652	0	0	1	0	0.6	0.2	0.12	1	0	0	0	1	12
22	1	65	0	164	74	101	110	27.5134	0	0	0	0	0.7	0.2	0.14	1	0	0	0	1	11
23	1	53	0	171	70	86	96	23.939	0	0	0	1	0.4	0.13	0.05	1	0	1	0	0	12
24	1	71	0	155	45	80	81	18.7305	0	0	1	0	1	0.6	0.6	1	0	1	0	0	12
25	1	52	0	158	64	78	95	25.6369	1	0	1	0	1	0.14	0.14	1	0	0	0	1	13
26	0	36	1	180	85	90	99	26.2346	0	0	0	0	0.5	0.3	0.15	1	0	1	0	0	12
27	1	38	1	183	113	108	116	33.7424	1	0	0	0	0.8	0.4	0.32	1	0	0	0	1	12
28	1	37	1	175	71	88	99	23.1837	1	0	0	1	0.6	0.3	0.18	0	1	0	1	0	12
29	0	59	1	166	70	90	100	25.4028	1	0	1	0	1.6	0.7	1.12	1	0	1	0	0	12
30	1	45	1	168	68	85	90	24.093	1	0	0	0	0.7	0.2	0.14	1	0	1	0	0	12
31	1	30	1	180	95	105	111	29.321	1	0	0	0	0.9	0.42	0.38	1	0	1	0	0	13
32	0	53	1	165	68	89	91	24.977	1	0	0	1	1.5	0.6	0.9	1	0	1	0	0	11
33	1	35	1	175	95	74	100	31.0204	1	0	0	1	0.9	0.48	0.43	1	0	0	0	1	12
34	0	67	1	167	85	98	99	30.478	1	0	0	0	0.8	0.68	0.54	1	0	0	0	1	12
35	1	53	1	163	63	78	88	23.7118	1	0	0	1	0.5	0.41	0.21	0	1	0	0	1	10
36	0	52	1	170	73	80	94	25.2595	1	0	0	0	1.7	0.47	0.8	1	0	0	0	1	12
37	0	53	1	166	64	90	89	23.2254	0	0	1	0	2	0.7	1.4	1	0	1	0	0	12
38	0	36	0	150	65	97	101	28.8889	1	0	0	0	0.5	0.18	0.09	1	0	1	0	0	12
39	0	46	1	173	88	100	103	29.4029	1	0	0	1	0.6	0.44	0.26	0	1	1	0	0	12
40	1	41	0	163	72	91	100	27.0993	1	0	0	1	0.5	0.35	0.18	1	0	0	0	1	14
41	0	49	0	173	79	90	98	26.3958	1	0	0	1	1.5	1.2	1.8	1	0	1	0	0	13
42	1	46	1	170	76	90	97	26.2976	0	0	0	1	0.5	0.3	0.15	0	1	0	0	1	12
43	0	38	1	171	73	88	97	24.9649	0	0	0	0	0.8	0.43	0.34	1	0	1	0	0	12
44	1	47	0	153	70	87	112	29.903	0	0	1	0	0.6	0.23	0.14	1	0	0	1	0	11
45	1	34	1	168	62	76	88	21.9671	0	0	0	1	0.8	0.46	0.37	1	0	1	0	0	11
46	1	37	1	168	80	95	104	28.3447	1	0	0	1	0.5	0.28	0.14	0	1	1	0	0	13
47	1	49	0	150	47	73	83	20.8889	1	0	0	1	0.5	0.18	0.09	0	1	1	0	0	12
48	1	41	1	178	90	93	100	28.4055	1	0	0	0	0.7	0.3	0.21	1	0	0	0	1	12
49	0	53	1	160	90	104	96	35.1562	1	1	1	0	1	0.5	0.5	1	0	0	1	0	14
50	1	57	1	170	75	112	98	25.9516	1	0	0	1	0.7	0.3	0.21	0	1	0	0	1	12
51	1	43	1	164	70	89	98	26.0262	1	0	0	0	1.5	0.7	1.05	1	0	1	0	0	11
52	1	44	1	168	72	87	96	25.5102	0	0	0	1	0.5	0.2	0.1	0	1	0	0	1	12
53	0	41	1	173	80	88	100	26.7299	0	0	0	0	1.6	0.79	1.26	1	0	1	0	0	12
54	0	41	1	170	70	80	98	24.2215	0	0	0	1	0.4	0.41	0.16	0	1	0	0	1	12
55	1	20	1	175	85	93	100	27.7551	0	0	0	1	0.6	0.5	0.3	1	0	0	1	0	12
56	1	62	1	170	87	108	98	30.1038	0	0	1	0	1	0.61	0.61	1	0	1	0	0	12
57	0	73	1	160	66	95	94	25.7812	0	0	1	0	1.5	0.87	1.31	1	0	1	0	0	11
58	1	59	1	175	90	99	104	29.3878	0	0	0	1	0.4	0.33	0.13	0	1	0	0	1	12
59	1	55	0	155	51	70	89	21.2279	0	0	0	0	0.4	0.3	0.12	0	1	0	0	1	10
60	0	48	1	167	75	88	97	26.8923	1	0	0	1	0.5	0.4	0.2	0	1	1	0	0	12
61	0	60	1	183	90	99	109	26.8745	1	0	0	0	0.6	0.36	0.22	1	0	0	1	0	12
62	0	63	0	162	75	98	100	28.578	0	1	1	0	0.5	0.3	0.15	0	1	0	0	1	12
63	1	43	1	160	67	91	96	26.1719	1	0	0	0	0.5	0.3	0.15	0	1	0	0	1	12
64	0	41	1	161	77	86	104	29.7056	1	0	0	0	0.5	0.4	0.2	1	0	0	0	1	12
65	1	43	1	168	80	89	98	28.3447	1	0	0	0	0.6	0.3	0.18	1	0	0	0	1	12
66	1	43	0	160	67	88	95	26.1719	0	1	1	0	0.5	0.5	0.25	1	0	1	0	0	12
67	1	52	1	173	85	93	100	28.4005	0	0	0	1	0.4	0.3	0.12	1	0	0	0	1	12
68	0	62	1	164	72	96	102	26.7698	1	0	0	0	1.3	0.7	0.91	0	1	0	0	1	12
69	0	68	0	165	69	95	98	25.3444	1	0	1	0	0.9	0.6	0.54	1	0	1	0	0	12
70	1	35	0	183	105	111	113	31.3536	0	0	1	0	0.6	0.36	0.22	0	1	1	0	0	12
71	1	52	1	165	63	80	91	23.1405	1	0	1	0	0.5	0.26	0.13	0	1	0	0	1	12
72	1	31	1	178	80	86	98	25.2493	1	0	0	0	0.7	0.24	0.17	1	0	0	0	1	12
73	0	60	1	170	74	88	96	25.6055	1	0	0	1	0.6	0.38	0.23	1	0	0	0	1	12
74	0	66	1	171	98	120	114	33.5146	1	0	1	0	1.1	0.67	0.74	1	0	1	0	0	12
75	1	54	1	175	75	93	95	24.4898	1	0	0	1	0.5	0.4	0.2	1	0	1	0	0	12
76	1	34	1	163	80	95	101	30.1103	0	0	0	1	1.8	1.7	3.06	1	0	1	0	0	12
77	0	59	0	153	48	67	85	20.5049	1	0	0	1	1	0.53	0.53	1	0	0	0	1	12
78	1	64	1	164	77	91	100	28.6288	0	0	0	0	0.4	0.24	0.1	0	1	0	0	1	12
79	1	48	0	152	80	96	108	34.626	1	0	0	0	0.9	0.41	0.37	1	0	0	0	1	10
80	1	41	1	170	120	116	120	41.5225	0	0	0	0	0.4	0.2	0.08	0	1	0	1	0	12
81	0	59	1	163	60	81	88	22.5827	1	0	0	1	1.3	0.75	0.98	1	0	1	0	0	12
82	1	33	1	186	95	97	101	27.4598	0	0	0	0	0.4	0.1	0.04	1	0	0	0	1	12
83	0	52	1	165	65	87	86	23.8751	0	0	0	1	1.2	0.67	0.8	1	0	1	0	0	12
84	1	52	1	165	65	87	86	23.8751	0	0	0	0	1.4	1.04	1.46	1	0	1	0	0	12
85	0	50	1	168	63	88	89	22.3214	1	0	0	0	0.6	0.37	0.22	1	0	0	0	1	12
86	1	44	1	173	62	82	92	20.7157	1	0	0	1	0.7	0.54	0.38	0	1	1	0	0	12
87	1	43	0	153	55	84	92	23.4952	0	0	0	1	0.5	0.3	0.15	0	1	0	0	1	12
88	1	38	1	170	85	88	96	29.4118	0	0	0	0	0.8	0.55	0.44	1	0	0	0	1	12
89	1	68	0	158	60	88	92	24.0346	0	0	0	0	0.7	0.51	0.36	1	0	1	0	0	12
90	0	58	0	158	51	76	91	20.4294	1	0	0	1	0.4	0.3	0.12	0	1	0	1	0	12
91	0	65	1	170	90	109	100	31.1419	1	1	1	1	0.5	0.32	0.16	0	1	0	0	1	12
92	0	62	0	160	59	81	92	23.0469	1	0	0	0	0.4	0.34	0.14	1	0	1	0	0	12
93	1	63	0	157	65	89	99	26.3702	0	0	0	0	0.6	0.59	0.35	0	1	0	0	1	8
94	0	42	0	150	44	74	83	19.5556	0	0	0	0	0.6	0.41	0.25	0	1	0	0	1	12
95	1	26	0	156	76	89	108	31.2295	0	0	0	0	0.5	0.45	0.23	1	0	1	0	0	12
96	1	34	1	172	75	80	100	25.3515	1	0	0	0	0.6	0.36	0.22	1	0	1	0	0	8
97	1	37	1	163	81	100	105	30.4867	1	0	0	1	0.4	0.23	0.09	0	1	0	0	1	12
98	0	33	0	156	55	75	90	22.6003	1	0	0	0	0.8	0.47	0.38	1	0	1	0	0	11
99	1	38	1	170	62	80	89	21.4533	1	0	0	0	0.7	0.58	0.41	1	0	0	0	1	12
100	1	53	1	176	74	88	95	23.8895	1	0	1	1	0.7	0.34	0.24	1	0	0	0	1	10
101	0	50	1	164	66	85	94	24.539	1	0	1	1	0.6	0.4	0.24	0	1	1	0	0	12
102	1	66	1	168	71	84	90	25.1559	0	0	0	1	0.7	0.38	0.27	0	1	0	1	0	14
103	0	60	1	183	90	99	109	26.8745	1	0	0	0	0.8	0.64	0.51	1	0	0	0	1	12
104	0	37	1	163	85	93	98	31.9922	0	0	1	0	0.4	0.29	0.12	1	0	0	0	1	11
105	1	59	1	175	74	89	98	24.1633	0	0	0	0	0.4	0.11	0.04	0	1	0	0	1	12
106	1	41	0	163	62	98	103	23.3355	1	0	0	1	0.7	0.21	0.15	1	0	0	0	1	10
107	1	46	1	176	73	86	93	23.5666	1	0	0	0	0.6	0.4	0.24	1	0	0	0	1	13
108	0	70	0	162	65	90	96	24.7676	0	1	1	1	0.9	0.56	0.5	1	0	0	1	0	12
109	1	43	1	173	65	77	90	21.7181	1	0	0	1	0.5	0.34	0.17	1	0	1	0	0	12
110	0	47	1	178	78	94	100	24.6181	1	0	0	0	1	0.56	0.56	1	0	1	0	0	12
111	1	75	1	155	45	69	80	18.7305	0	0	0	1	1	0.94	0.94	1	0	1	0	0	12
112	1	49	1	176	88	100	99	28.4091	0	0	0	1	0.5	0.33	0.17	0	1	0	0	1	12
113	0	63	0	166	70	89	100	25.4028	1	0	0	1	0.9	0.58	0.52	1	0	0	1	0	11
114	1	42	1	175	80	94	94	26.1224	1	0	0	1	0.7	0.3	0.21	0	1	1	0	0	12
115	1	43	0	155	65	82	100	27.0552	0	0	0	1	0.4	0.29	0.12	0	1	1	0	0	12
116	1	38	1	175	80	94	100	26.1224	0	0	0	1	0.4	0.13	0.05	0	1	1	0	0	12
117	1	42	1	175	75	89	72	24.4898	1	0	1	1	0.5	0.36	0.18	1	0	1	0	0	12
118	1	36	1	175	78	89	100	25.4694	0	0	0	0	0.7	0.19	0.13	0	1	0	0	1	12
119	1	44	1	165	81	80	84	29.7521	0	0	0	0	0.6	0.26	0.16	1	0	1	0	0	12
120	1	61	0	163	79	81	85	29.7339	0	0	0	0	0.7	0.23	0.16	0	1	1	0	0	12
121	1	44	1	176	78	78	82	25.1808	1	0	0	1	0.7	0.54	0.38	0	1	1	0	0	12
122	1	54	1	160	62	77	83	24.2188	1	0	0	1	1.4	0.75	1.05	0	1	1	0	0	12
123	1	46	0	172	78	89	95	26.3656	1	0	0	0	0.5	0.36	0.18	1	0	1	0	0	13
124	1	30	1	178	80	85	98	25.2493	0	0	0	0	0.6	0.26	0.16	1	0	1	0	0	12
125	1	32	1	163	62	76	90	23.3355	0	0	0	0	0.4	0.24	0.1	1	0	0	0	1	11
126	0	54	0	159	64	86	105	25.3155	1	0	1	0	0.7	0.33	0.23	1	0	1	0	0	12
127	1	39	1	171	89	102	99	30.4367	0	0	0	1	0.9	0.25	0.23	0	1	1	0	0	12
128	1	48	1	169	68	80	90	23.8087	0	0	0	0	0.4	0.2	0.08	0	1	0	0	1	12
129	0	57	0	156	90	116	115	36.9822	1	0	0	0	1.5	1.12	1.68	1	0	1	0	0	13
130	1	38	1	176	76	82	90	24.5351	0	0	0	0	0.6	0.5	0.3	1	0	1	0	0	13
131	1	39	1	168	85	98	101	30.1162	0	0	0	0	0.8	0.4	0.32	0	1	0	1	0	12
132	0	58	1	163	90	108	120	33.8741	1	1	1	0	1.3	1.06	1.38	0	1	0	0	1	12
133	1	59	1	172	67	77	92	22.6474	1	0	0	0	0.4	0.2	0.08	0	1	0	0	1	12
134	1	56	1	166	80	90	95	29.0318	0	0	0	1	1.1	0.74	0.81	1	0	0	0	1	12
135	1	53	1	161	97	113	102	37.4214	1	0	0	0	0.4	0.1	0.04	0	1	1	0	0	11
136	0	41	1	175	98	99	102	32	1	0	0	1	1	0.58	0.58	1	0	1	0	0	11
137	0	55	1	168	79	103	110	27.9904	0	1	0	1	1	0.48	0.48	1	0	1	0	0	12
138	1	53	1	163	68	80	87	25.5937	0	0	0	0	1	0.64	0.64	0	1	0	1	0	12
139	1	63	0	150	73	102	95	32.4444	0	0	0	1	0.5	0.27	0.14	1	0	1	0	0	12
140	1	58	1	176	65	91	92	20.984	1	0	0	0	0.4	0.23	0.09	0	1	0	0	1	12
141	1	52	1	168	75	96	98	26.5731	0	0	0	0	0.7	0.42	0.29	0	1	0	0	1	12
142	1	70	1	176	93	70	99	30.0232	0	1	1	0	0.8	0.59	0.47	1	0	1	0	0	12
143	0	51	1	160	75	92	91	29.2969	1	0	0	0	1.6	0.85	1.36	1	0	0	0	1	12
144	1	44	1	162	70	80	83	26.6728	1	0	0	1	0.9	0.43	0.39	1	0	1	0	0	12
145	1	47	1	166	70	86	93	25.4028	0	1	0	1	0.7	0.48	0.34	0	1	0	0	1	11
146	1	37	0	178	95	99	104	29.9836	0	1	1	0	0.4	0.1	0.04	0	1	0	0	1	12
147	0	45	0	168	79	90	98	27.9904	1	0	0	0	0.8	0.69	0.55	1	0	0	0	1	12
148	1	51	1	163	65	84	93	24.4646	0	0	0	1	0.5	0.29	0.15	0	1	0	0	1	12
149	1	55	1	171	72	89	96	24.623	0	0	0	1	0.5	0.4	0.2	1	0	0	0	1	12
150	0	46	1	173	83	95	102	27.7323	1	0	0	1	1.3	0.8	1.04	0	1	0	1	0	12
151	1	58	0	158	51	76	91	20.4294	1	0	0	0	0.4	0.1	0.04	0	1	0	0	1	12
152	1	60	1	173	77	89	96	25.7276	0	0	1	1	0.7	0.44	0.31	0	1	0	1	0	12
153	0	62	0	160	55	73	92	21.4844	1	0	1	0	2	1	2	1	0	1	0	0	12
154	1	46	1	165	76	91	99	27.9155	1	0	1	1	0.4	0.2	0.08	0	1	1	0	0	12
155	1	59	0	155	62	90	95	25.8065	0	0	1	1	1.1	0.56	0.62	1	0	1	0	0	12
156	1	40	0	159	90	86	90	35.5999	0	0	0	1	1	0.82	0.82	1	0	1	0	0	12
157	1	54	0	164	65	90	113	24.1672	1	0	0	1	0.7	0.53	0.37	1	0	0	0	1	12
158	1	45	1	172	65	78	93	21.9713	0	0	0	0	0.7	0.44	0.31	1	0	1	0	0	12
159	1	57	1	174	70	83	92	23.1206	0	0	1	1	0.4	0.1	0.04	0	1	0	0	1	12
160	1	44	1	172	70	86	94	23.6614	0	0	0	1	0.5	0.25	0.13	0	1	1	0	0	12
161	1	32	1	180	60	71	86	18.5185	1	0	0	1	0.4	0.26	0.1	0	1	0	0	1	12
162	1	41	1	168	75	95	98	26.5731	0	0	0	1	0.4	0.14	0.06	1	0	0	0	1	11
163	0	60	1	167	94	105	112	33.705	1	0	0	1	0.9	0.57	0.51	1	0	0	0	1	12
164	1	54	1	160	62	77	83	24.2188	1	0	0	0	0.5	0.33	0.17	1	0	0	0	1	12
165	0	30	1	165	62	76	90	22.7732	0	0	0	0	0.7	0.52	0.36	1	0	1	0	0	12
166	0	69	0	159	76	90	99	30.0621	0	0	0	0	0.6	0.41	0.25	1	0	1	0	0	12
167	0	54	1	172	80	90	98	27.0416	0	0	0	0	0.6	0.39	0.23	1	0	0	1	0	12
168	0	27	1	178	80	85	98	25.2493	0	0	0	0	0.4	0.3	0.12	1	0	0	0	1	12
169	0	57	1	173	85	96	95	28.4005	0	0	0	1	1	0.66	0.66	0	1	0	1	0	12
170	0	40	1	170	80	100	99	27.6817	0	0	0	1	0.4	0.3	0.12	0	1	0	0	1	12
171	1	41	1	158	68	80	82	27.2392	0	0	0	0	0.6	0.4	0.24	1	0	1	0	0	12
172	1	28	1	177	103	104	100	32.8769	0	0	0	1	0.7	0.4	0.28	1	0	1	0	0	12
173	1	47	1	179	102	96	100	31.8342	1	0	0	1	0.4	0.13	0.05	0	1	0	0	1	12
174	1	47	1	160	65	86	92	25.39	1	0	0	1	0.6	0.4	0.24	1	0	0	0	1	12
